# Supplementary material for: Effects of the Applied Potential on the Performance of Polysulfone Membranes Functionalized with Sulfonated Polyether Ether Ketone Polymers
Source: Membranes (Basel). 2023 Jul 18;13(7):675. doi: 10.3390/membranes13070675 (PMC10386516; doi:10.3390/membranes13070675)
Supplement: Supplementary file 1 [file membranes-13-00675-s001.zip]

Archive with 1 entries (1 files):
- membranes-2478791-supplementary.pdf
